# Supplementary material for: Feasibility and Acceptability of an Online Mindfulness-Based Intervention for Stress Reduction and Psychological Wellbeing of University Students in Pakistan: A Pilot Randomized Controlled Trial
Source: Int J Environ Res Public Health. 2023 Apr 14;20(8):5512. doi: 10.3390/ijerph20085512 (PMC10139103; doi:10.3390/ijerph20085512)
Supplement: Supplementary file 1 [file ijerph-20-05512-s001.zip]

Archive with 1 entries (1 files):
- ijerph-2300506-supplementary.pdf
